# Supplementary material for: Hyaluronic Acid Hampers the Inflammatory Response Elicited by Extracellular Vesicles from Activated Monocytes in Human Chondrocytes
Source: Pharmaceutics. 2024 Oct 28;16(11):1386. doi: 10.3390/pharmaceutics16111386 (PMC11597363; doi:10.3390/pharmaceutics16111386)
Supplement: Supplementary file 1 [file pharmaceutics-16-01386-s001.zip]

Archive with 1 entries (1 files):
- pharmaceutics-3207605-supplementary.pdf
